# Supplementary material for: Systematic Survey of Vibrio spp. and Salmonella spp. in Bivalve Shellfish in Apulia Region (Italy): Prevalence and Antimicrobial Resistance
Source: Microorganisms. 2023 Feb 10;11(2):450. doi: 10.3390/microorganisms11020450 (PMC9966029; doi:10.3390/microorganisms11020450)
Supplement: Supplementary file 1 [file microorganisms-11-00450-s001.zip]

Archive with 1 entries (1 files):
- microorganisms-2129918-supplementary.pdf
